# Supplementary material for: Optical Flow Sensor with Fluorescent-Conjugated Hyperelastic Pillar: A Biomimetic Approach
Source: Biomimetics (Basel). 2024 Nov 22;9(12):721. doi: 10.3390/biomimetics9120721 (PMC11673239; doi:10.3390/biomimetics9120721)
Supplement: Supplementary file 1 [file biomimetics-09-00721-s001.zip]

Archive with 1 entries (1 files):
- biomimetics-3309171-supplementary.pdf
